# Supplementary material for: Wdr26 insufficiency causes Skraban-Deardorff syndrome–like neurodevelopmental deficits in mice
Source: J Clin Invest. 2026 May 15;136(10):e195537. doi: 10.1172/JCI195537 (PMC13178648; doi:10.1172/JCI195537)
Supplement: Supporting data values [file jci-136-195537-s187.xlsx]

## Sheet: Figure 1F
Wdr26+/+	Wdr26+/-	Wdr26-/-
0.996937	0.832187	0.016347
0.946687	0.656699	0.009891
1.05453	0.58936	0.022756
1.00185	0.526728	0.05102

## Sheet: Figure 2A
	Wdr26+/+																																				Wdr26+/-
D1	33.4	42.5333	33.1	60	53.3333	53.4333	60	60	52	49.5333	26.8	47.2667	29.8333	31.8333	60	46.4	27.2667	56	45.5333	47.4667	38.55	29.8	52.5	52.225	42.85	54.6	52.425	47.5	60	60	46.875	53.25	39.55	49.725	60	60	60	54.0938	60	60	60	60	47.5938	37	60	42.7188	53.2188	40.9688	60
D2	21.325	23.875	20.525	28.25	14.95	25.1	46.2	46.3	35.575	19.25	31.625	8.3	32.225	25.975	32.45	27.9	39.35	11.975	38.65	30.425	26.45	60	22.925	30.45	36.65	27.6	41.125	28.05	22.95	49.925	47.1	22.65	25.625	43.475	30.1	37.95	48.45	35.1	60	29.125	37.6	43.675	26.6	43.45	48.125	35.05	49.2	21.5	21.8
D3	14.9	13.125	14.1	17.825	22.625	60	46.9	46.4	36.825	18.3	25.575	41.45	31.4	46.225	60	20.175	34.95	41.725	42.625	33.15	36.05	33.175	35.45	33.925	17.6	21.075	43.85	44.8	41.825	46.975	38.7	33.7	13.625	56.05	30.2	29	60	25.5	60	27.375	44.175	48.075	18.35	60	46.675	40.5	60	60	60
D4	32.55	13.725	29.2	21.275	26.1	23.1	21.225	27.85	25.45	14.85	24.7	14.175	24.425	19.9	60	9.825	29.35	33.3	17.925	33.425	26.725	40.7	47.05	24.175	19.8	29.125	26.575	33.675	37.2	42.5	43.475	30	42.5	33.65	22.75	33.25	35.125	25.35	60	16.275	25.725	48.925	30.275	30.625	47.55	21.975	60	50.425	60
D5	6.925	27.4	10.575	14.35	13.375	12.925	10.35	33.4	36.75	25.375	12.75	8.25	15.15	16.775	60	28.225	43.575	16.175	15.1	23.65	15.775	33.45	21.275	30.95	21.95	32.825	37.175	14.2	25.3	35.75	30.6	19.825	21.025	41.975	35.575	21.15	53.325	27.125	60	23.35	24.075	51.175	22.75	44.6	39.1	29.175	52.5	22.75	60
D6	14.2	10.175	15.125	14.725	12.525	8.975	26.9	28.45	10.05	32.675	23.875	18.4	17.975	21.95	60	14.3	32.85	8.725	9.775	18.325	25.725	31.125	39.25	26.175	16.625	19.4	23.925	19.775	22.7	22.85	35.475	38.175	21.3	39.425	7.75	24.025	44.7	25.625	60	15.025	22.375	48.675	24.525	31.925	54.95	25.575	60	53.725	60
[truncated: 25 more columns]

## Sheet: Figure 2B
Wdr26+/+	Wdr26+/-
4.4	2
4.6	3.5
3	0.3
6.3	2.7
4.6	1.3
1.9	0.4
1.7	1.2
0.7	1.6
4	0.8
1.4	1.9
1.6	1.3
4.8	0.6
3.6	1.8
5.4	0.4
0.6	2
6.1	0.4
2.2	0.5
3.4	0.2
2.4	0.2
4	0
3.1	0.7
0.3	1.2
1.3	0
3	0
1.6	0
0.2	0.1
1.5	0
2	1.1
2.2	0.1
0.8	2.9
0.4	0.4
0.9	0.9
3.1	3.7
1.7	0.6
4.7	0
2	3.4
	0
	1.2

## Sheet: Figure 2C
Wdr26+/+	Wdr26+/-
9	3
10	5
6	1
11	5
8	3
4	1
3	2
2	4
8	3
3	4
4	2
10	2
8	4
10	1
2	3
15	1
5	1
8	1
5	1
7	0
8	1
1	3
4	0
6	0
5	0
1	1
5	0
6	3
5	1
3	5
1	1
2	1
6	7
2	1
10	0
6	7
	0
	2

## Sheet: Figure 2D
Wdr26+/+	Wdr26+/-
63.3333	88.6667
66.5	53.8333
81.8333	42.8333
72.1667	29.5
62.3333	51.6667
68.8333	30
51	38
75	43.1667
59.6667	71.1667
53.5	35.8333
40.3333	32.6667
48.3333	26.5
81.6667	27
73	22.1667
18.5	27.3333
72.6667	21.6667
50	38.1667
67.3333	16.6667
53.8333	37.6667
74.1667	16.3333
45.6667	35
22.6667	43.6667
39.5	24.5
42.5	12.1667
45.6667	41.3333
73.5	27.3333
37.1667	34.5
43	39.6667
29.7	58
22.3	30.8333
36.5	24.1
19.9	39.7
15.7	20.1
24.5	14.4
34.6	38.7
42.3	28.9
	39
	28.3

## Sheet: Figure 2E
Wdr26+/+	Wdr26+/-
0.224	0.149
0.25	0.209
0.223	0.268
0.218	0.181
0.181	0.215
0.214	0.148
0.256	0.209
0.194	0.21
0.211	0.15
0.225	0.189
0.182	0.252
0.239	0.203
0.263	0.194
0.22	0.213
0.243	0.141
0.22	0.217
0.228	0.16
0.251	0.257
0.18	0.087
0.187	0.227
0.219	0.118
0.247	0.232
0.26	0.226
0.163	0.252
0.2	0.206
0.212	0.212
0.243	0.165
0.229	0.214
0.197	0.158
0.186	0.255
0.27	0.208
0.214	0.157
0.224	0.211
0.216	0.214
0.204	0.167
0.2	0.192
	0.233
	0.216

## Sheet: Figure 2H
Wdr26+/+	Wdr26+/-
57.5758	64.3836
66.6667	52.2388
76.7442	45.8333
55	55.3846
53.8462	52.0548
58.6667	47.1698
72.1312	54.9296
59.6491	57.8313
60.7143	49.1228
48.2759	51.6667
59.6491	53.125
51.7241	52.459
50	61.8182
46.7742	50
58.209	56.7568
54.5455	61.1111
50.7042	53.8462
53.8462	61.039
78.7234	47.0588
67.3913	48.5714

## Sheet: Figure 2I
Wdr26+/+	Wdr26+/-
69.5652	50
58.3333	50
62.1622	53.8462
62.8571	50
51.282	68.5714
60.8696	45.1613
81.8182	62.1622
76.9231	65.5172
54.1667	48
50	57.6923
	55.1724
	40.9091
	50

## Sheet: Figure 3B
	Object																														Stranger Ⅰ
Wdr26+/+	78.15	51.08	56.97	56.29	64.81	62.96	40.94	45.97	49.38	57.03	27.65	29.38	34.21	67	90.7	79.2	115.3	116.5	89.3	73.2	98.3	65.9	85.2	72.9	51.2	65.9	129.6	48.4	64.2	66	84.82	90.9	103.14	84.39	105.81	97.77	91.34	46.3	57.12	63.7	48.44	55.93	71.94	145.8	124.5	59	106.5	144.4	185.8
Wdr26+/-	34.64	63.22	32.59	30.61	33.44	39.53	27.65	34.66	39.36	53.85	46.54	120.3	65.7	113.7	61	113.5	49.4	88.6	99.4	96.9	81.6	28.2	71.9	40.3	25.2	163.8	116.3	132.5	100.6		43.18	42.57	73.18	35.36	29.13	23.86	24.28	63.78	62.85	34.65	31.92	86.8	131.8	124.9	52.9	143.4	122.1	32.4	154.8
[truncated: 11 more columns]

## Sheet: Figure 3D
	Stranger Ⅰ																														Stranger Ⅱ
Wdr26+/+	53	46.7	48.2	89.5	67.8	64.9	82.6	37.1	117	52.2	67.3	87.5	78.1	66.7	34.8	51.2	102	95.2	94.7	58.1	43.9	85.3	35.6	123.7	135.9	82	45.4	36.1	36.2	110.7	93.5	94.3	91.4	135.4	147.4	88.5	128.3	33.6	111.9	42	70.4	123.7	110.5	67.2	99.7	90.7	153.6	169.6	93.2
Wdr26+/-	45.4	59.3	51.4	34.6	40.3	50.8	68.7	38.9	39.6	50.8	116.5	48.4	56.6	127.6	102.3	161.9	50.4	94.5	72.2	57.3	75.9	130.1	56.7	49	12.5	86.2	54.8	76.3	39.7		121.3	118.8	109.7	89.5	106.9	71.1	61.1	51.8	92	131.4	123.5	120	173.1	118.3	67.6	112.8	114.2	176.1	188.6
[truncated: 11 more columns]

[truncated: 55 more sheets: Figure 3F, Figure 3G, Figure 4B, Figure 4C, Figure 4D, Figure 4E, Figure 4F, Figure 4G, Figure 5E, Figure 5G, Figure 7B, Figure 7E, Figure 7D, Figure 7G, Figure 7I, Figure 7M, Figure 8A, Figure 8C, Figure 8D, Figure 8F …]
